# Supplementary material for: COVID-19 Vaccine Hesitancy among New Jersey Teachers and Impacts of Vaccination Information Dissemination
Source: Vaccines (Basel). 2023 Feb 17;11(2):466. doi: 10.3390/vaccines11020466 (PMC9967281; doi:10.3390/vaccines11020466)
Supplement: Supplementary file 1 [file vaccines-11-00466-s001.zip]

Archive with 2 entries (2 files):
- Supplementary Material_Rutgers SPH NJSS Vaccine Hesitancy Survey 02142022.pdf
- vaccines-2116442 sup tables 2923.pdf
